# Supplementary material for: Insights into the Variation in Bioactivities of Closely Related Streptomyces Strains from Marine Sediments of the Visayan Sea against ESKAPE and Ovarian Cancer
Source: Mar Drugs. 2021 Jul 31;19(8):441. doi: 10.3390/md19080441 (PMC8399204; doi:10.3390/md19080441)
Supplement: Supplementary file 1 [file marinedrugs-19-00441-s001.zip]

Archive with 1 entries (1 files):
- marinedrugs-1296569-supplementary.pdf
